# Supplementary material for: Distribution diversity and expression regulation of class 1 integron promoters in clinical isolates of Morganella morganii
Source: Front Microbiol. 2024 Oct 18;15:1459162. doi: 10.3389/fmicb.2024.1459162 (PMC11527653; doi:10.3389/fmicb.2024.1459162)
Supplement: Supplementary file 1 [file Data_Sheet_1.ZIP]

Archive with 28 entries (28 files):
- M1_13__(H211215-0632)P2R__C04_2112007703G.seq
- M1_16__(H211215-0632)P2R__D04_2112007704G.seq
- M1_19__(H211215-0632)P2R__E04_2112007705G.seq
- M1_1__(H211215-0632)P2R__A04_2112007701G.seq
- M1_24__(H211215-0632)P2R__F04_2112007706G.seq
- M1_25__(H211215-0632)P2R__G04_2112007707G.seq
- M1_26__(H211215-0632)P2R__H04_2112007708G.seq
- M1_37__(H211215-0632)P2R__A05_2112007709G.seq
- M1_39__(H211215-0632)P2R__B05_2112007710G.seq
- M1_41__(H211215-0632)P2R__C05_2112007711G.seq
- M1_43__(H211215-0632)P2R__D05_2112007712G.seq
- M1_44__(H211215-0632)P2R__E05_2112007713G.seq
- M1_49__(H211215-0632)P2R__F05_2112007714G.seq
- M1_50__(H211215-0632)P2R__G05_2112007715G.seq
- M1_52__(H211215-0632)P2R__H05_2112007716G.seq
- M1_62__(H211215-0632)P2R__A06_2112007717G.seq
- M1_65__(H211215-0632)P2R__B06_2112007718G.seq
- M1_68__(H211215-0632)P2R__C06_2112007719G.seq
- M1_69__(H211215-0632)P2R__D06_2112007720G.seq
- M1_6__(H211215-0632)P2R__B04_2112007702G.seq
- M1_70__(H211215-0632)P2R__E06_2112007721G.seq
- M1_72__(H211215-0632)P2R__F06_2112007722G.seq
- M1_75__(H211215-0632)P2R__G06_2112007723G.seq
- M1_79__(H211215-0632)P2R__H06_2112007724G.seq
- M1_86__(H211215-0632)P2R__A07_2112007725G.seq
- M1_91__(H211215-0632)P2R__B07_2112007726G.seq
- M1_93__(H211215-0632)P2R__C07_2112007727G.seq
- M1_96__(H211215-0632)P2R__D07_2112007728G.seq
