# Supplementary material for: Distribution diversity and expression regulation of class 1 integron promoters in clinical isolates of Morganella morganii
Source: Front Microbiol. 2024 Oct 18;15:1459162. doi: 10.3389/fmicb.2024.1459162 (PMC11527653; doi:10.3389/fmicb.2024.1459162)
Supplement: Supplementary file 1 [file Data_Sheet_1.ZIP › M1_37__(H211215-0632)P2R__A05_2112007709G.seq]

>HZ_2112007709G_M1_37__(H211215-0632)P2R__A05.ab1
AAAATAAAGTCATGAAACCGCCACTGCGCCGTTACCACCGCTGCGTTCGGTCAAGGTTCTGGACCAGTTGCGTGAGCGCA
TACGCTACTTGCATTACAGTTTACGAACCGAACAGGCTTATGTCCACTGGGTTCGTGCCTTCATCCGTTTCCACGGTGTG
CGTCACCCGGCAACCTTGGGCAGCAGCGAAGTCGAGGCATTTCTGTCCTGGCTGGCGAACGAGCGCAAGGTTTCGGTCTC
CACGCATCGTCAGGCATTGGCGGCCTTGCTGTTCTTCTACGGCAAGGTGCTGTGCACGGATCTGCCCTGGCTTCAGGAGA
TCGGAAGACCTCGGCCGTCGCGGCGCTTGCCGGTGGTGCTGACCCCGGATGAAGTGGTTCGCATCCTCGGTTTTCTGGAA
GGCGAGCATCGTTTGTTCGCCCAGCTTCTGTATGGAACGGGCATGCGGATCAGTGAGGGTTTGCAACTGCGGGTCAAGGA
TCTGGATTTCGATCACGGCACGATCATCGTGCGGGAGGGCAAGGGCTCCAAGGATCGGGCCTTGATGTTACCAAAA
