# Supplementary material for: Distribution diversity and expression regulation of class 1 integron promoters in clinical isolates of Morganella morganii
Source: Front Microbiol. 2024 Oct 18;15:1459162. doi: 10.3389/fmicb.2024.1459162 (PMC11527653; doi:10.3389/fmicb.2024.1459162)
Supplement: Supplementary file 2 [file Data_Sheet_2.ZIP]

Archive with 28 entries (28 files):
- 13__(Z221012-1678)intF__H04_2210002194Q.seq
- 16__(Z221012-1678)intF__E06_2210002185Q.seq
- 19__(Z221012-1678)intF__A05_2210002173Q.seq
- 1__(Z221012-1678)intF__D03_2210002169Q.seq
- 24__(Z221012-1678)intF__B06_2210002182Q.seq
- 25__(Z221012-1678)intF__C06_2210002183Q.seq
- 26__(Z221012-1678)intF__G04_2210002193Q.seq
- 37__(Z221012-1678)intF__B05_2210002174Q.seq
- 39__(Z221012-1678)intF__F06_2210002186Q.seq
- 41__(Z221012-1678)intF__G03_2210002191Q.seq
- 43__(Z221012-1678)intF__C05_2210002175Q.seq
- 44__(Z221012-1678)intF__D05_2210002176Q.seq
- 49__(Z221012-1678)intF__C03_2210002203Q.seq
- 50__(Z221012-1678)intF__E03_2210002189Q.seq
- 52__(Z221012-1678)intF__H06_2210002188Q.seq
- 62__(Z221012-1678)intF__B07_2210002196Q.seq
- 65__(Z221012-1678)intF_A03_2210002201Q.seq
- 68__(Z221012-1678)intF__E05_2210002177Q.seq
- 69__(Z221012-1678)intF__F05_2210002178Q.seq
- 6__(Z221012-1678)intF__G06_2210002187Q.seq
- 70__(Z221012-1678)intF__G05_2210002179Q.seq
- 72__(Z221012-1678)intF__F03_2210002190Q.seq
- 75__(Z221012-1678)intF__H05_2210002180Q.seq
- 79__(Z221012-1678)intF__D06_2210002184Q.seq
- 86__(Z221012-1678)intF__H03_2210002192Q.seq
- 91__(Z221012-1678)intF__A07_2210002195Q.seq
- 93__(Z221012-1678)intF__A06_2210002181Q.seq
- 96__(Z221014-0182)intF__E07_2210002172Q.seq
