# Supplementary material for: Distribution diversity and expression regulation of class 1 integron promoters in clinical isolates of Morganella morganii
Source: Front Microbiol. 2024 Oct 18;15:1459162. doi: 10.3389/fmicb.2024.1459162 (PMC11527653; doi:10.3389/fmicb.2024.1459162)
Supplement: Supplementary file 2 [file Data_Sheet_2.ZIP › 41__(Z221012-1678)intF__G03_2210002191Q.seq]

>HZ_2210002191Q_41__(Z221012-1678)intF__G03.ab1  
AGACAGATAGCTTTGCGGTTGTCGGAGCCCCTCCCCCCAACTTATAATGGGATTATTGCTGGGCTAAACAATGCTCAGCA
CCACCGGCAAGCGCCGCGACGGCCGAGGTCTTCCGATCTCCTGAAGCCAGGGCAGATCCGTGCACAGCACCTTGCCGTAG
AAGAACAGCAAGGCCGCCAATGCCTGACGATGCGTGGAGACCGAAACCTTGCGCTCGTTCGCCAGCCAGGACAGAAATGC
CTCGACTTCGCTGCTGCCCAAGGTTGCCGGGTGACGCACACCGTGGAAACGGATGAAGGCACGAACCCAGTGGACATAAG
CCTGTTCGGTTCGTAAACTGTAATGCAAGTAGCGTATGCGCTCACGCAACTGGTCCAGAACCTTGACCGAACGCAGCGGT
GGTAACGGCGCAGTGGCGGTTTTCATGGCTTGTTATGACTGTTTTTTTGTACAGTCTATGCCTCGGGCATCCAAGCAGCA
AGCGCGTTACGCCGTGGGTCGATGTTTGATGTTATGGAGCAGCAACGATGTTACGCGCAGGGGCAGTCGCCCTAAAACAA
AGTTAGACATCATGAGGGTAGCGGTGACCATCGAAATTTCGAACCAACTATAGGGGCGAGCTGAGGACTTACCCCAAGGG
GCTCGGGGGCCCCTAAAACAAAGTTAGACATCATGAGGGTAGCGGTGACCATCGAAATTTCGAACCAACTATCAGAGTTG
CTAGGCA
