# Supplementary material for: Distribution diversity and expression regulation of class 1 integron promoters in clinical isolates of Morganella morganii
Source: Front Microbiol. 2024 Oct 18;15:1459162. doi: 10.3389/fmicb.2024.1459162 (PMC11527653; doi:10.3389/fmicb.2024.1459162)
Supplement: Supplementary file 3 [file Data_Sheet_3.ZIP]

Archive with 48 entries (48 files):
- MV1_13__(H211215-0635)5CS__B09_2112007736Q.seq
- MV1_13__(H211215-0636)3CS__B11_2112007736Q.seq
- MV1_19__(H211215-0635)5CS__C09_2112007737Q.seq
- MV1_19__(H211215-0636)3CS__C11_2112007737Q.seq
- MV1_1__(H211215-0635)5CS__B08_2112007734G.seq
- MV1_1__(H211215-0636)3CS__D08_2112007734G.seq
- MV1_24__(H211215-0635)5CS__D09_2112007738Q.seq
- MV1_24__(H211215-0636)3CS__D11_2112007738Q.seq
- MV1_25__(H211215-0635)5CS__F01_2112007739G.seq
- MV1_25__(H211215-0636)3CS__G01_2112007739G.seq
- MV1_26__(H211215-0635)5CS__E09_2112007740Q.seq
- MV1_26__(H211215-0636)3CS__E11_2112007740Q.seq
- MV1_37__(H211215-0635)5CS__F09_2112007741Q.seq
- MV1_37__(H211215-0636)3CS__F11_2112007741Q.seq
- MV1_41__(H211215-0635)5CS__G09_2112007742Q.seq
- MV1_41__(H211215-0636)3CS__G11_2112007742Q.seq
- MV1_43__(H211215-0635)5CS__H09_2112007743Q.seq
- MV1_43__(H211215-0636)3CS__H11_2112007743Q.seq
- MV1_44__(H211215-0635)5CS__A10_2112007744Q.seq
- MV1_44__(H211215-0636)3CS__A03_2112007744Q.seq
- MV1_49__(H211215-0635)5CS__B10_2112007745Q.seq
- MV1_49__(H211215-0636)3CS__B03_2112007745Q.seq
- MV1_50__(H211215-0635)5CS__A02_2112007746G.seq
- MV1_50__(H211215-0636)3CS__B02_2112007746G.seq
- MV1_52__(H211215-0635)5CS__C10_2112007747Q.seq
- MV1_52__(H211215-0636)3CS__C03_2112007747Q.seq
- MV1_62__(H211215-0635)5CS__C02_2112007748G.seq
- MV1_62__(H211215-0636)3CS__D02_2112007748G.seq
- MV1_68__(H211215-0635)5CS__D10_2112007749Q.seq
- MV1_68__(H211215-0636)3CS__D03_2112007749Q.seq
- MV1_69__(H211215-0635)5CS__E10_2112007750Q.seq
- MV1_69__(H211215-0636)3CS__E03_2112007750Q.seq
- MV1_6__(H211215-0635)5CS__A09_2112007735Q.seq
- MV1_6__(H211215-0636)3CS__A11_2112007735Q.seq
- MV1_70__(H211215-0635)5CS__F10_2112007751Q.seq
- MV1_70__(H211215-0636)3CS__F03_2112007751Q.seq
- MV1_72__(H211215-0635)5CS__E02_2112007752G.seq
- MV1_72__(H211215-0636)3CS__F02_2112007752G.seq
- MV1_75__(H211215-0635)5CS__G10_2112007753Q.seq
- MV1_75__(H211215-0636)3CS__G03_2112007753Q.seq
- MV1_79__(H211215-0635)5CS__G02_2112007754G.seq
- MV1_79__(H211215-0636)3CS__H02_2112007754G.seq
- MV1_86__(H211215-0635)5CS__H10_2112007755Q.seq
- MV1_86__(H211215-0636)3CS__H03_2112007755Q.seq
- MV1_93__(H211215-0635)5CS__A04_2112007756Q.seq
- MV1_93__(H211215-0636)3CS__E04_2112007756Q.seq
- MV1_96__(H211215-0635)5CS__B04_2112007757Q.seq
- MV1_96__(H211215-0636)3CS__F04_2112007757Q.seq
