# Supplementary material for: Distribution diversity and expression regulation of class 1 integron promoters in clinical isolates of Morganella morganii
Source: Front Microbiol. 2024 Oct 18;15:1459162. doi: 10.3389/fmicb.2024.1459162 (PMC11527653; doi:10.3389/fmicb.2024.1459162)
Supplement: Supplementary file 3 [file Data_Sheet_3.ZIP › MV1_13__(H211215-0636)3CS__B11_2112007736Q.seq]

>HZ_2112007736Q_MV1_13__(H211215-0636)3CS__B11.ab1
CGGGGGGGAATTATGTGCTTAGTGCATCTAACGCCTGAGCTCAGCCGACCGAAACCGCGTAGCGGTTTTGGGTCGGCTGC
AGCGATTTGTTGGGCGATAGCTTGCCACATTCTCTCAACGATTGGGATTTGATGTACTTTCCGCACTTTGTAGCGCGACC
ACATCATGCTCCCCCTGGCCGCGAGAGCCCTTCACTCGGGAAACACAAGACAGACCGAGCACGACTGTTGCAAGGGTCAA
ACAGTACACGACAACCGGCCAAGCCGTGTTGCGCGGCAACAGCGAAATGATCAACGTTCCGATGCTTCCTAGCAGTACAC
CGCCCAAGCAGAAGTAGACTGCCGTGACCGTTCCAGCAACATGGTCGAATCCTCGAAGAGCGCCATTGGGCGCCACAGAT
ACCGCTGTGGCGACACCAATACCCACTAGCCACATTGGAGCAATAAAGCCTAACACGGACTGCAAAGCCCATATTTCGGT
GATGGCAAGCAATACTGCTCCAGCTATCAGGCATCCCATTCCCATTCGCAAGACACTTGGGCTGCCCCACTTGGGTATCA
CACGCCCCATAAAACGAGCCGTAAACACCATGGCAATTGCCACTGTGGCGAACAGCAGGCTGAAGCCAAGCTGAGACACA
CCTTGCCTGCCCATCATTAGTCCGGGCGCAATGGAGAAAAAGACGAAGAAGCTACCCATTCCAGCGGCGTAACACAACGT
GTACAACCAGAAGTTCAGGCACTTAACGGGGAGTAGCAGCTGCGACCATTGCAAGCCCGCAACTCGTTGCACCCGGGTTT
CAGCCAGAATCGCCACGCTGCTGCAGATGCAGCGATCATGCCCAAACCTAGAAACGCAAAGATAGCCCGCCACCCAAGCC
ACATGTCGACGAGCGCTCCGAGCAATGGGCCTACCGCCGGGACTATGGCCAGCATGGATCCGAGTATGCCGTAAATGACA
TTACTTTCCTCGCGACCTGCGTAAATGTCACGTACTGTGCAAATGTGAAACAGGCACGCCGAGGCACCACAGCCTGAAGA
ATCCGAAGCCCAGAAAAGACTTCA
