# Supplementary material for: Distribution diversity and expression regulation of class 1 integron promoters in clinical isolates of Morganella morganii
Source: Front Microbiol. 2024 Oct 18;15:1459162. doi: 10.3389/fmicb.2024.1459162 (PMC11527653; doi:10.3389/fmicb.2024.1459162)
Supplement: Supplementary file 3 [file Data_Sheet_3.ZIP › MV1_24__(H211215-0635)5CS__D09_2112007738Q.seq]

>HZ_2112007738Q_MV1_24__(H211215-0635)5CS__D09.ab1
CCCGTTGATGATGTTTGATGTTATGGAGCAGCAACGATGTTACGCAGCAGGGCAGTCGCCCTAAAACAAAGTTAGCCATT
AAGGGAGTTAAATTGAAAATATCATTGATTTCTGCAGTGTCAGAAAATGGCGTAATCGGTAGTGGTCCTGATATCCCGTG
GTCAGTAAAAGGTGAGCAACTACTCTTTAAAGCGCTCACATATAATCAATGGCTCCTTGTCGGAAGAAAAACATTTGACT
CTATGGGTGTTCTTCCAAATCGCAAATATGCAGTAGTGTCAAAGAACGGAATTTCAAGCTCAAATGAAAACGTCCTAGTT
TTTCCTTCAATAGAAAATGCTTTGAAAGAGCTATCAAAAGTTACAGATCATGTATATGTCTCTGGCGGGGGTCAAATCTA
TAATAGCCTTATTGAAAAAGCAGATATAATTCATTTGTCTACTGTTCACGTTGAAGTCGAAGGTGATATCAAATTCCCTA
TAATGCCTGAGAATTTCAATTTGGTTTTTGAACAGTTTTTTATGTCTAATATAAATTATACATACCAGATTTGGAAAAAA
GGCTAACAATGCGTTGCAGCACCAGTCGCTTCGCTCCTTGGACAGCTTTTAAGTCGCGTCTTTGTGGTTTTGCTGCGCAA
AAGTATTCCACAAAGCCGCAACTTTAAAAGCTGCCGCTGAACTTAACGTTAGATGCACTAAGCACATAATTGCTCACAGC
CAAACTATCATAA
