# Supplementary material for: Distribution diversity and expression regulation of class 1 integron promoters in clinical isolates of Morganella morganii
Source: Front Microbiol. 2024 Oct 18;15:1459162. doi: 10.3389/fmicb.2024.1459162 (PMC11527653; doi:10.3389/fmicb.2024.1459162)
Supplement: Supplementary file 3 [file Data_Sheet_3.ZIP › MV1_49__(H211215-0636)3CS__B03_2112007745Q.seq]

>HZ_2112007745Q_MV1_49__(H211215-0636)3CS__B03.ab1
GTTTGGGGATTTGTGCTTAGTGCTCTAACGCCTGAATAAGCCGTGCCGCGAAGCGGCATCGGCTTGATTGAATTGTTAGA
CGGCAAACTCGAGCCAATACTTGTGCAGGCCAACAATATTAGACGAGCACAGCATGGGCATTGCCGCTTTGATCTTCTCC
AGTGACCAATTCCACCACTCCATCTCCAGAAGCAATGAAATTTCCTCATCGGTGAAGCGTTTCTTAATCTTCTTAGCGGG
ATTGCCGCCAACGATAGCGTAAGGCTCCACATCTTTTGTCACCAACGAGCGGCTGCCTATCACCGCACCGTGCCCGATCT
TGATTCCGGGCATGACCATTGCCTCAGAGCCGATCCAAACGTCATTGCCAATGACAGTATTACCTGCTTTTTGGAAGGCA
TCGAGTGCGCTTGAGAATGCAGGTTCTTCCTGCATATAAAAGAACGGGAAAGATGATGCCCAGTCGTACCGATGCCCCTG
ATTGCCAGCCATGATAAAGGAAGCCCCACTCCCGATAGAGCAGAAACTACCGATGATCAACTTATCAACGTCATCACGGT
CCGGAAACAGATACCGTGCGCAGTCATCGAATGAGTGCCCATGATAGTAGCCAGAGTAATAGCTGTACCGCCCAACTTTG
ATATTGGGGTTCTTCACTTGCTCAGAAAGCAGCTTGCCTTTGAAGGGGCTATCAAAGTAGTTGGTCATAAGAGATCCCGC
GGTCTGTGACTTTGCCGTCTAACGGGCGAGGTAAGCCGACCGCCGAAGGCGGGTCGGCTTGACCGAAATGTTAGAGCCAG
AAGCCAAAACGGATAACTTGAATTTGGCGACGGGCACAAACTGCGAAAAATCACAGCGCCACCGAGGCAGCACAGCACTT
GTAAAACGATAGCTGCTTGCGCTTGCCACGCAAGGCTGGAGCCTAAAAAGGCTGGAAATCGACACAACGCCATCAGCGAA
GCCCGGAGAAACGGCAGCCCAGCGCTGAAAACGCTTGAGAGTGAACGCCGTTTGATAACATGGGCTGAGTAAGCGGGTTT
CAGTGTGCTAACGTTTGACATGAGGGGCGGCAGGCGCAGCCTGACGTTCCCTCGATGAGTAGCATCACTGCTGTCGTCGA
TGCTGCTGTTTGACATGTACCGCTGACCATTCTGGGGTGGTACGGTACT
