# Supplementary material for: Distribution diversity and expression regulation of class 1 integron promoters in clinical isolates of Morganella morganii
Source: Front Microbiol. 2024 Oct 18;15:1459162. doi: 10.3389/fmicb.2024.1459162 (PMC11527653; doi:10.3389/fmicb.2024.1459162)
Supplement: Supplementary file 3 [file Data_Sheet_3.ZIP › MV1_50__(H211215-0635)5CS__A02_2112007746G.seq]

>HZ_2112007746G_MV1_50__(H211215-0635)5CS__A02.ab1
AGAGAGCAGCAACGATGTTACGCAGCAGGGCAGTCGCCCTAAAACAAAGTTAGCCATTACGGGGGTTGAATTGAAAATTT
CATTGATTTCTGCAACGTCAGAAAATGGCGTAATCGGTAATGGCCCTGATATCCCATGGTCAGCAAAAGGTGAGCAGTTA
CTCTTTAAAGCGCTCACATATAATCAGTGGCTCCTTGTTGGAAGGAAAACATTTGACTCTATGGGTGTTCTTCCAAATCG
AAAATATGCAGTAGTGTCGAGGAAAGGAATTTCAAGCTCAAATGAAAATGTATTAGTCTTTCCTTCAATAGAAATCGCTT
TGCAAGAACTATCGAAAATTACAGATCATTTATATGTCTCTGGTGGCGGTCAAATCTACAATAGTCTTATTGAAAAAGCA
GATATAATTCATTTGTCTACTGTTCACGTTGAGGTTGAAGGTGATATCAATTTTCCTAAAATTCCAGAGAATTTCAATTT
GGTTTTTGAGCAGTTTTTTTTGTCTAATATAAATTACACATATCAGATTTGGAAAAAAGGCTAACAAGTCGTTCCAGCAC
CAGTCGCTGCGCTCCTTGGACAGTTTTTAAGTCGCGGTTTTATGGTTTTGCTGCGCAAAAGTATTCCATAAAACCACAAC
TTAAAAACTGCCGCTGAACTCGGCGTTAGATGCACTAAGCACATAATTGCTCACAGCCAAACTATCATAA
