# Supplementary material for: Distribution diversity and expression regulation of class 1 integron promoters in clinical isolates of Morganella morganii
Source: Front Microbiol. 2024 Oct 18;15:1459162. doi: 10.3389/fmicb.2024.1459162 (PMC11527653; doi:10.3389/fmicb.2024.1459162)
Supplement: Supplementary file 3 [file Data_Sheet_3.ZIP › MV1_68__(H211215-0636)3CS__D03_2112007749Q.seq]

>HZ_2112007749Q_MV1_68__(H211215-0636)3CS__D03.ab1
CGCAATTGTGCTTAGTGCATCTAACGCATAGTTGAGCGGCGGGCGCAGCCCGTCCGCTTGAACGCCGAGTTAGGCATCAG
ATGCCCTCGGCGCGGGTCGATGCACTTTTCGCACATGCCGCTCAACGCAAGATTCTCTCAATCGTTGCTTTGGCATATCG
AACGAACGCGGCCGTCTCTTCGACGCGCATTGCTAGGTCGTCGTCCTCGCTACCCAGGTACGCCGCGCGTGCCTTGCAGA
TGAGGGGCCGATGCTCGGCAGGCAAACGCTCCGATACCCATGCGGCAGCAACGTCCTTAGGAGCAATGAGACCAGTTGAA
GCGCTGTACCAAATGCGAGCAAGAGCAAGAACGACGTTCCGCTCGTCACCCTTCCAATCCGACTCTGCATTCCACTGGGC
AATAGTGTCGAAAAGCGCCTTGGAGAAATGCTCCTTCGGCACCGGCTCGAAAAACGTGGCTGCGGATGGGCCTAGAAGCG
CAAGGCTGTGTTGCCTCGCCTTGGTCAGCAAAATCGCAAGATCGTGATCCAGAACGGCAGGCTCGAACGTTCCGGAAAGG
ATGTCGTGGCGGAGCCACTCACCGAACTGAAGCTCACGCCGCGCCGGATAGCGCCAAGGCACTACTTCGCTTCGAGCGAC
AACAGTTAGCTCCAGCGGTCGCCATGTTCCGCCATCGCCTGGCGGTGATGAGACTTTCAGCAAATCGAGCATTAGCGCCT
GCCGGAGCGAATCGTTAGGTGCGGCGCTGACGGTCACGAGCAAGTCTATGTCGCTGTCCGGCTTCAGCCCTCCATCGATC
GCAGATCCGACCAGGTGGATTGTGTCCAGTGTCGCAGCCAGATGGCGCTCGATCACCGCGCGAGCGTGGGACAGCTGCTT
GAAAACTTGTGCAGGGAAAAATTCACCCATGATGCCTAACGTTAAGTTCAGCGGCAGCTTTTAAGTTGCGGCTTTGTGGA
ATACTTTTGCGCAGCAAACCACAAAGACGCGACTTAAAAGCTGTCCAAGGAGCGAAGCGACTGTGCTGCAACGCATGTAG
CTTTTTTCAAATTCTGGCATGTATATTTATATTAGACATAAAAACTGTCAAACAATGAATCTCAGCATTTATAGGGATTG
ATATCACCTTTCGACCTCCACGGTGAACAGTAGACATGAATTATATCCTCGCTTTTTCTTAGA
