# Supplementary material for: Distribution diversity and expression regulation of class 1 integron promoters in clinical isolates of Morganella morganii
Source: Front Microbiol. 2024 Oct 18;15:1459162. doi: 10.3389/fmicb.2024.1459162 (PMC11527653; doi:10.3389/fmicb.2024.1459162)
Supplement: Supplementary file 3 [file Data_Sheet_3.ZIP › MV1_69__(H211215-0636)3CS__E03_2112007750Q.seq]

>HZ_2112007750Q_MV1_69__(H211215-0636)3CS__E03.ab1
TGGGGGGACATATGTGCTTAGTGCATCTAACGCATAGTTGAGCGGCGGGCGCAGCCCGTCCGCTTGAACGCCGAGTTAGG
CATCAGATGCCCTCGGCGCGGGTCGATGCACTTTTCGCACATGCCGCTCAACGCAAGATTCTCTCAATCGTTGCTTTGGC
ATATCGAACGAACGCGGCCGTCTCTTCGACGCGCATTGCTAGGTCGTCGTCCTCGCTACCCAGGTACGCCGCGCGTGCCT
TGCAGATGAGGGGCCGATGCTCGGCAGGCAAACGCTCCGATACCCATGCGGCAGCAACGTCCTTAGGAGCAATGAGACCA
GTTGAAGCGCTGTACCAAATGCGAGCAAGAGCAAGAACGACGTTCCGCTCGTCACCCTTCCAATCCGACTCTGCATTCCA
CTGGGCAATAGTGTCGAAAAGCGCCTTGGAGAAATGCTCCTTCGGCACCGGCTCGAAAAACGTGGCTGCGGATGGGCCTA
GAAGCGCAAGGCTGTGTTGCCTCGCCTTGGTCAGCAAAATCGCAAGATCGTGATCCAGAACGGCAGGCTCGAACGTTCCG
GAAAGGATGTCGTGGCGGAGCCACTCACCGAACTGAAGCTCACGCCGCGCCGGATAGCGCCAAGGCACTACTTCGCTTCG
AGCGACAACAGTTAGCTCCAGCGGTCGCCATGTTCCGCCATCGCCTGGCGGTGATGAGACTTTCAGCAAATCGAGCATTA
GCGCCTGCCGGAGCGAATCGTTAGGTGCGGCGCTGACGGTCACGAGCAAGTCTATGTCGCTGTCCGGCTTCAGCCCTCCA
TCGATCGCAGATCCGAACAGGTGGATTGTGTCCAGTGTCGCAGCCAGATGGCGCTCGATCACCGCGCGAGCGTGGGACAG
CTGCTTGAAACTTGTGCAGGGAAAATTCACCCATGATGCCTAACGTTAAGTTCAGCGGCAGCTTTTAAGTGCGGCTTGTG
GATACTTTTGCGCAGCAAACCACAAAGACGCGACTTAAAAGCTGTTCAAGAGCGAAGCGACTGTGCTGCACGCATGTAGC
CTTTTTCCAAATCTGTATGTATATTATATTAGAATAAAAAAACTGTTCCAAAACAATGAATTCTCAGCATTATAGGATTG
ATTCACCTCGACTCCACGTGACGTGACATGATTAATTTTGCTTTTTCTATAAGGCTTATAGATTGACCCGCCGGAGACAT
ATAACTGAATCGTGAC
