# Supplementary material for: Distribution diversity and expression regulation of class 1 integron promoters in clinical isolates of Morganella morganii
Source: Front Microbiol. 2024 Oct 18;15:1459162. doi: 10.3389/fmicb.2024.1459162 (PMC11527653; doi:10.3389/fmicb.2024.1459162)
Supplement: Supplementary file 3 [file Data_Sheet_3.ZIP › MV1_70__(H211215-0636)3CS__F03_2112007751Q.seq]

>HZ_2112007751Q_MV1_70__(H211215-0636)3CS__F03.ab1
CTAAACGCATAGTTGAGCGGCGGGCGCAGCCCGTCCGCTTGAACGCCGAGTTAGGCATCAGATGCCCTCGGCGCGGGTCG
ATGCACTTTTCGCACATGCCGCTCAACGCAAGATTCTCTCAATCGTTGCTTTGGCATATCGAACGAACGCGGCCGTCTCT
TCGACGCGCATTGCTAGGTCGTCGTCCTCGCTACCCAGGTACGCCGCGCGTGCCTTGCAGATGAGGGGCCGATGCTCGGC
AGGCAAACGCTCCGATACCCATGCGGCAGCAACGTCCTTAGGAGCAATGAGACCAGTTGAAGCGCTGTACCAAATGCGAG
CAAGAGCAAGAACGACGTTCCGCTCGTCACCCTTCCAATCCGACTCTGCATTCCACTGGGCAATAGTGTCGAAAAGCGCC
TTGGAGAAATGCTCCTTCGGCACCGGCTCGAAAAACGTGGCTGCGGATGGGCCTAGAAGCGCAAGGCTGTGTTGCCTCGC
CTTGGTCAGCAAAATCGCAAGATCGTGATCCAGAACGGCAGGCTCGAACGTTCCGGAAAGGATGTCGTGGCGGAGCCACT
CACCGAACTGAAGCTCACGCCGCGCCGGATAGCGCCAAGGCACTACTTCGCTTCGAGCGACAACAGTTAGCTCCAGCGGT
CGCCATGTTCCGCCATCGCCTGGCGGTGATGAGACTTTCAGCAAATCGAGCATTAGCGCCTGCCGGAGCGAATCGTTAGG
TGCGGCGCTGACGGTCACGAGCAAGTCTATGTCGCTGTCCGGCTTCAGCCCTCCATCGATCGCAGATCCGAACAGGTGGA
TTGTGTCCAGTGTCGCAGCCAGATGGCGCTCGATCACCGCGCGAGCGTGGGACAGCTGCTTGAAACTTGTGCAGGGAAAA
ATTCACCCATGATGCCTAACGTTAAGTTCAGCGGCAGCTTTTAAGTTGCGGCTTTGTGGATACTTTTGCGCAGCAAACCA
CAAAGACGCGACTTAAAAGCTGTCCAGAGCGAAGCGACTGGTGCTGCACGCATGTAGCTTTTTCAAATCTGTATGTATAA
TTATATAGACTAAAAAACTGTCAAAACAAATGAATCTCAGCATTATAGGATTGATATCACCTTCGACTCCACGTGACGGT
GACATGATTTTTCCTGCTTTTTCCTTAG
