# Supplementary material for: Distribution diversity and expression regulation of class 1 integron promoters in clinical isolates of Morganella morganii
Source: Front Microbiol. 2024 Oct 18;15:1459162. doi: 10.3389/fmicb.2024.1459162 (PMC11527653; doi:10.3389/fmicb.2024.1459162)
Supplement: Supplementary file 3 [file Data_Sheet_3.ZIP › MV1_72__(H211215-0635)5CS__E02_2112007752G.seq]

>HZ_2112007752G_MV1_72__(H211215-0635)5CS__E02.ab1
CGGGCCTAGTTGATGTTATGGAGCAGCAACGATGTTACGCAGCAGGGCAGTCGCCCTAAAACAAAGTTAGCCATTACGGG
GGTTGAATTGAAAATTTCATTGATTTCTGCAACGTCAGAAAATGGCGTAATCGGTAATGGCCCTGATATCCCATGGTCAG
CAAAAGGTGAGCAGTTACTCTTTAAAGCGCTCACATATAATCAGTGGCTCCTTGTTGGAAGGAAAACATTTGACTCTATG
GGTGTTCTTCCAAATCGAAAATATGCAGTAGTGTCGAGGAAAGGAATTTCAAGCTCAAATGAAAATGTATTAGTCTTTCC
TTCAATAGAAATCGCTTTGCAAGAACTATCGAAAATTACAGATCATTTATATGTCTCTGGTGGCGGTCAAATCTACAATA
GTCTTATTGAAAAAGCAGATATAATTCATTTGTCTACTGTTCACGTTGAGGTTGAAGGTGATATCAATTTTCCTAAAATT
CCAGAGAATTTCAATTTGGTTTTTGAGCAGTTTTTTTTGTCTAATATAAATTACACATATCAGATTTGGAAAAAAGGCTA
ACAAGTCGTTCCAGCACCAGTCGCTGCGCTCCTTGGACAGTTTTTAAGTCGCGGTTTTATGGTTTTGCTGCGCAAAAGTA
TTCCATAAAACCACAACTTAAAAACTGCCGCTGAACTCGGCGTTAGATGCACTAAGCACATAATTGCTCACAGCCAAACT
ATCAACGG
