# Supplementary material for: Distribution diversity and expression regulation of class 1 integron promoters in clinical isolates of Morganella morganii
Source: Front Microbiol. 2024 Oct 18;15:1459162. doi: 10.3389/fmicb.2024.1459162 (PMC11527653; doi:10.3389/fmicb.2024.1459162)
Supplement: Supplementary file 3 [file Data_Sheet_3.ZIP › MV1_86__(H211215-0635)5CS__H10_2112007755Q.seq]

>HZ_2112007755Q_MV1_86__(H211215-0635)5CS__H10.ab1
CCCGGGGGCCGAGTTTGATGTTATGGAGCAGCAACGATGTTACGCAGCAGGGCAGTCGCCCTAAAACAAAGTTAGACATC
ATGAGGGTAGCGGTGACCATCGAAATTTCGAACCAACTATCAGAGGTGCTAAGCGTCATTGAGCGCCATCTGGAATCAAC
GTTGCTGGCCGTGCATTTGTACGGCTCCGCAGTGGATGGCGGCCTGAAGCCATACAGCGATATTGATTTGTTGGTTACTG
TGGCCGTAAAGCTTGATGAAACGACGCGGCGAGCATTGCTCAATGACCTTATGGAGGCTTCGGCTTTCCCTGGCGAGAGC
GAGACGCTCCGCGCTATAGAAGTCACCCTTGTCGTGCATGACGACATCATCCCGTGGCGTTATCCGGCTAAGCGCGAGCT
GCAATTTGGAGAATGGCAGCGCAATGACATTCTTGCGGGTATCTTCGAGCCAGCCATGATCGACATTGATCTAGCTATCC
TGCTTACAAAAGCAAGAGAACATAGCGTTGCCTTGGTAGGTCCGGCAGCGGAGGAATTCTTTGACCCGGTTCCTGAACAG
GATCTATTCGAGGCGCTGAGGGAAACCTTGAAGCTATGGAACTCGCAGCCCGACTGGGCCGGCGATGAGCGAAATGTAGT
GCTTACGTTGTCCCGCATTTGGTACAGCGCAATAACCGGCAAAATCGCGCCGAAGGATGTCGCTGCCGACTGGGCAATAA
AACGCCTACCTGCCCAGTATCAGCCCGTCTTACTTGAAGCTAAGCAAGCTTATCTGGGACAAAAAGAAGATCACTTGGCC
TCACGCGCAGATCACTTGGAAGAATTTATTCGCTTTGTGAAAGGCGAGATCATCAAGTCAGTTGGTAAATGATGTCTAAC
AATTCGTTCAAGCCGACCGCGCTACGCGCGGCGGCTTAACTCCGGCGTTAGATGCACTAAGCACATAATTGCTCACAGCC
AACTTAGC
