# Supplementary material for: Distribution diversity and expression regulation of class 1 integron promoters in clinical isolates of Morganella morganii
Source: Front Microbiol. 2024 Oct 18;15:1459162. doi: 10.3389/fmicb.2024.1459162 (PMC11527653; doi:10.3389/fmicb.2024.1459162)
Supplement: Supplementary file 3 [file Data_Sheet_3.ZIP › MV1_93__(H211215-0636)3CS__E04_2112007756Q.seq]

>HZ_2112007756Q_MV1_93__(H211215-0636)3CS__E04.ab1
GGGGGAAGATGTGCTTAGTGCATCTAACGCATAGTTGAGCGGCGGGCGCAGCCCGTCCGCTTGAACGCCGAGTTAGGCAT
CAGATGCCCTCGGCGCGGGTCGATGCACTTTTCGCACATGCCGCTCAACGCAAGATTCTCTCAATCGTTGCTTTGGCATA
TCGAACGAACGCGGCCGTCTCTTCGACGCGCATTGCTAGGTCGTCGTCCTCGCTACCCAGGTACGCCGCGCGTGCCTTGC
AGATGAGGGGCCGATGCTCGGCAGGCAAACGCTCCGATACCCATGCGGCAGCAACGTCCTTAGGAGCAATGAGACCAGTT
GAAGCGCTGTACCAAATGCGAGCAAGAGCAAGAACGACGTTCCGCTCGTCACCCTTCCAATCCGACTCTGCATTCCACTG
GGCAATAGTGTCGAAAAGCGCCTTGGAGAAATGCTCCTTCGGCACCGGCTCGAAAAACGTGGCTGCGGATGGGCCTAGAA
GCGCAAGGCTGTGTTGCCTCGCCTTGGTCAGCAAAATCGCAAGATCGTGATCCAGAACGGCAGGCTCGAACGTTCCGGAA
AGGATGTCGTGGCGGAGCCACTCACCGAACTGAAGCTCACGCCGCGCCGGATAGCGCCAAGGCACTACTTCGCTTCGAGC
GACAACAGTTAGCTCCAGCGGTCGCCATGTTCCGCCATCGCCTGGCGGTGATGAGACTTTCAGCAAATCGAGCATTAGCG
CCTGCCGGAGCGAATCGTTAGGTGCGGCGCTGACGGTCACGAGCAAGTCTATGTCGCTGTCCGGCTTCAGCCCTCCATCG
ATCGCAGATCCGAACAGGTGGATTGTGTCCAGTGTCGCAGCCAGATGGCGCTCGATCACCGCGCGAGCGTGGGACAGCTG
CTTGAAACTTGTGCAGGGAAAATTCACCCATGATGCCTAACGTTAAGTTCAGCGGCAGCTTTTAAGTGCGGCTTGTGGAT
ACTTTTGCGCAGCAAACCACAAAGACGCGACTTAAAAGCTGTCCAAGAGCGAAGCGACTGTGCTGCACGCATGTAGCTTT
TTCCAATCTGGATGTATATTATATTAGACATAAAAAAACTGTCCAAACCAATGAATTCTCAGGCATTATAGGGAATTGAA
TTACCCTTCGACTCCACGTGACCGTGGACATGATTAATCTTGCTTTTTCTATAAGGCTTAATATATTGAACTCCGCGCGA
AACATACCC
