# Supplementary material for: Distribution diversity and expression regulation of class 1 integron promoters in clinical isolates of Morganella morganii
Source: Front Microbiol. 2024 Oct 18;15:1459162. doi: 10.3389/fmicb.2024.1459162 (PMC11527653; doi:10.3389/fmicb.2024.1459162)
Supplement: Supplementary file 3 [file Data_Sheet_3.ZIP › MV1_96__(H211215-0635)5CS__B04_2112007757Q.seq]

>HZ_2112007757Q_MV1_96__(H211215-0635)5CS__B04.ab1
CCCGGCCAGAGTTTGATGTTATGGAGCAGCAACGATGTTACGCAGCAGGGCAGTCGCCCTAAAACAAAGTTAGATGCACT
AAGCACATAATTGCTCACAGCCAAACTATCAGGTCAAGTCTGCTTATATTATTTTTAAGCGTGCATAATAAGCCCTACAC
AAATTGGGAGTTAGACATCATGAGCAACGCAAAAACAAAGTTAGGCATCACAAAGTACAGCATCGTGACCAACAGCAACG
ATTCCGTCACACTGCGCCTCATGACTGAGCATGACCTTGCGATGCTCTATGAGTGGCTAAATCGATCTCATATCGTCGAG
TGGTGGGGCGGAGAAGAAGCACGCCCGACACTTGCTGACGTACAGGAACAGTACTTGCCAAGCGTTTTAGCGCAAGAGTC
CGTCACTCCATACATTGCAATGCTGAATGGAGAGCCGATTGGGTATGCCCAGTCGTACGTTGCTCTTGGAAGCGGGGACG
GAAGGTGGGAAGAAGAAACCGATCCAGGAGTACGCGGAATAGACCAGTTACTGGCGAATGCATCACAACTGGGCAAAGGC
TTGGGAACCAAGCTGGTTCGAGCTCTGGTTGAGTTGCTGTTCAATGATCCCGAGGTCACCAAGATCCAAACGGACCCGTC
GCCGAGCAACTTGCGAGCGATCCGATGCTACGAGAAAGCGGGGTTTGAGAGGCAAGGTACCGTAACCACCCCATATGGTC
CAGCCGTGTACATGGTTCAAACACGCCAGGCATTCGAGCGAACACGCAGTGATGCCTAACCCTCCGCGGAGGGGGGAAAG
CCGCCACAGGGGCTGGGCGCCCTGGGCCCACCCCTCATGTCAAACTTTATGCGCTCAAGTCCCAACAATTAAGGGTCTTA
AAATGCGTAACAGATTGGATTCACAGTCTCTCATGATAGATACACTCATGTGCGACGGAGCGATCTATCATGATAGCCAA
CCCATGTTGGTAGATGGTGACTTGCTAACCACAGGGTTCATCTGTCCTTTCCGGACGTCGTGTTCTTCAGCACATCTACT
GTTCCCCTGATGAGCCATCAGTATGGGAGATCAGCTGCTATGTACTCGCTCGTCTCAATGGCGAGCTAGTAAGCTACTTG
ACCTACCGTACGTCCAGACGATCCGATCTACGACCGAGGATCTACG
