# Supplementary material for: Distribution diversity and expression regulation of class 1 integron promoters in clinical isolates of Morganella morganii
Source: Front Microbiol. 2024 Oct 18;15:1459162. doi: 10.3389/fmicb.2024.1459162 (PMC11527653; doi:10.3389/fmicb.2024.1459162)
Supplement: Supplementary file 6 [file Data_Sheet_6.XLS]

## Sheet:  qPCR data of aadA2
Supplementary Tab1. qPCR data of aadA2
Sample Name	Target Name	Cт	△CT=Target CT- CT Mean of Reference	△CT Mean of control group	△△CT=Target△CT-△CT Mean of control group	2^-△△CT
6	aadA2	24.5015	24.5015		-0.0526276	1.03715
6	aadA2	23.8903	23.8903		-0.663855	1.58431
6	aadA2	23.6873	23.6873		-0.866879	1.82371
26	aadA2	24.7054	24.7054		0.15126	0.900463
26	aadA2	24.5084	24.5084		-0.0456905	1.03218
26	aadA2	23.9434	23.9434		-0.61076	1.52706
41	aadA2	24.9588	24.9588	24.5541	0.404703	0.755392
41	aadA2	24.565	24.565		0.0108299	0.992521
41	aadA2	24.1386	24.1386		-0.415533	1.33379
62	aadA2	26.1441	26.1441		1.58997	0.332178
62	aadA2	25.3688	25.3688		0.814663	0.568541
62	aadA2	25.3383	25.3383		0.78414	0.580698
86	aadA2	20.054	20.054		-4.50014	22.6296
86	aadA2	19.4374	19.4374		-5.11677	34.6977
86	aadA2	19.396	19.396		-5.15812	35.7067

## Sheet:  qPCR data of intI1
Supplementary Tab2. qPCR data of intI1
Sample Name	Target Name	Cт	△CT=Target CT- CT Mean of Reference	△CT Mean of control group	△△CT=Target△CT-△CT Mean of control group	2^-△△CT
6	int I1	25.8613	25.8613		-0.0797399	1.05683
6	int I1	25.5279	25.5279		-0.413215	1.33165
6	int I1	25.7187	25.7187		-0.222331	1.16662
26	int I1	25.9403	25.9403		-0.00077947	1.00054
26	int I1	25.7359	25.7359		-0.205135	1.15279
26	int I1	25.8933	25.8933		-0.0477689	1.03367
41	int I1	25.9813	25.9813	25.9411	0.0402724	0.972471
41	int I1	25.9281	25.9281		-0.012956	1.00902
41	int I1	25.9138	25.9138		-0.0273164	1.01911
62	int I1	26.4422	26.4422		0.501153	0.706542
62	int I1	26.3902	26.3902		0.449155	0.732472
62	int I1	26.3941	26.3941		0.453023	0.730511
86	int I1	26.9218	26.9218		0.980715	0.506728
86	int I1	26.8795	26.8795		0.93841	0.521807
86	int I1	26.8082	26.8082		0.867142	0.548232

## Sheet: MIC of the constructed strains
Supplementary Tab3. The MIC values of the constructed strains
Strains\Antibiotics	streptomycin	amikacin	chloromycetin	tetracycline
JM-6	8	0.25	32	1
JM-26	16	0.25	32	1
JM-41	32	0.25	32	4
JM-62	4	0.25	32	4
JM-86	128	0.25	32	8
25922	4	0.5	2	1
JM109	1	0.25	4	2

## Sheet: K-B of the constructed strains
Supplementary Tab 4. Diameter of inhibition zone by K-B method of the constructed strains
Strains\Antibiotics	streptomycin	amikacin	chloromycetin	tetracycline
JM-6	13	22	6	25
JM-26	11	23	6	26
JM-41	10	22	6	20
JM-62	13	21	6	23
JM-86	6	22	6	14
25922	20	23	27	23
JM109	15	21	25	26
