# Supplementary material for: Distribution diversity and expression regulation of class 1 integron promoters in clinical isolates of Morganella morganii
Source: Front Microbiol. 2024 Oct 18;15:1459162. doi: 10.3389/fmicb.2024.1459162 (PMC11527653; doi:10.3389/fmicb.2024.1459162)
Supplement: Supplementary file 7 [file Data_Sheet_7.XLSX]

## Sheet: Data on the isolates of Morgane
Supplementary table 5. Data on the isolates of Morganella morganii
Serial number	Traceability number	Department	Specimen type	intI1	Gene cassette of variable region	Type of Pc promoter	ERIC-PCR genetic typing	MIC（µg/ml）
								Ampicillin/sulbactam	Aztreonam	Ertapenem	Trimethoprim-sulfamethoxazole	Ciprofloxacin	Piperacillin/tazobactam	Gentamicin	Cefepime	Ceftriaxone	Ceftazidime	Cefotetan	Tobramycin	Levofloxacin
1	110	abdominal minimally invasive surgery	bile	+	dfrA15	PcH1	A	>16	<=1	<=.5	>8	<=.25	<=4	<=1	<=1	2	16	<=4	<=1	<=.25
2	143	hepatopancreatobiliary surgery	drainage fluid	-				>16	<=1	<=.5	<=1	<=.25	<=4	<=1	<=1	<=1	<=1	<=4	<=1	<=.25
3	914	neurosurgery	sputum	-				>16	8	<=.5	<=1	<=.25	16	<=1	<=1	<=1	4	<=4	<=1	<=.25
4	1200	orthopedics	secreta	-				8	<=1	<=.5	<=1	<=.25	<=4	<=1	<=1	<=1	<=1	<=4	<=1	0.5
5	1542	respiratory medicine	sputum	-				4	<=1	<=.5	<=1	<=.25	<=4	<=1	<=1	<=1	<=1	<=4	<=1	<=.25
6	1651	orthopedics	secreta	+	dfrA12-aadA2	PcH1	C	>16	<=1	<=.5	>8	>2	<=4	8	<=1	<=1	16	<=4	8	4
7	1710	hepatopancreatobiliary surgery	bile	-				>16	<=1	<=.5	<=1	1	<=4	<=1	<=1	<=1	<=1	<=4	<=1	4
8	2016	stomach enterochirurgia	else	-				4	<=1	<=.5	<=1	<=.25	<=4	<=1	<=1	<=1	<=1	<=4	<=1	<=.25
9	2048	urology department	urine	-				16	<=1	<=.5	>8	1	<=4	>8	<=1	<=1	4	<=4	4	1
10	2066	urology department	urine	-				16	<=1	<=.5	<=1	<=.25	<=4	<=1	<=1	<=1	<=1	<=4	<=1	<=.25
11	2570	hepatopancreatobiliary surgery	drainage fluid	-				>16	<=1	<=.5	<=1	<=.25	<=4	<=1	<=1	2	16	8	<=1	<=.25
12	2662	hepatopancreatobiliary surgery	drainage fluid	-				>16	<=1	<=.5	<=1	<=.25	<=4	<=1	<=1	2	16	8	<=1	<=.25
13	4304	nephrology	urine	+	aadB-aadA2-cmlA6	PcW	A	>16	<=1	<=.5	>8	1	<=4	8	<=1	<=1	<=1	<=4	8	1
14	4319	abdominal minimally invasive surgery	bile	-				>16	<=1	<=.5	<=1	<=.25	<=4	<=1	<=1	<=1	<=1	<=4	<=1	<=.25
15	5016	endocrinology	secreta	-				16	<=1	<=.5	<=1	<=.25	<=4	<=1	<=1	<=1	<=1	<=4	<=1	<=.25
16	5053	hepatopancreatobiliary surgery	bile	+	ND	PcS	C	>16	<=1	<=.5	>8	<=.25	<=4	>8	<=1	8	<=1	<=4	8	<=.25
17	5764	ICU	drainage fluid	-				>16	<=1	<=.5	<=1	<=.25	<=4	<=1	<=1	<=1	<=1	<=4	<=1	<=.25
18	5807	ICU	drainage fluid	-				>16	<=1	<=.5	<=1	<=.25	<=4	<=1	<=1	<=1	<=1	<=4	<=1	<=.25
19	5834	stomach enterochirurgia	drainage fluid	+	dfrA17-aadA5	PcH1	B	16	<=1	<=.5	>8	1	<=4	>8	<=1	<=1	<=1	<=4	<=1	1
20	5991	abdominal minimally invasive surgery	bile	-				>16	<=1	<=.5	<=1	<=.25	<=4	<=1	<=1	<=1	2	<=4	<=1	<=.25
21	7527	urology department	urine	-				>16	<=1	<=.5	<=1	<=.25	<=4	<=1	<=1	<=1	<=1	<=4	<=1	<=.25
22	7712	gastroenterology department	bile	-				16	<=1	<=.5	<=1	<=.25	<=4	<=1	<=1	<=1	<=1	<=4	<=1	<=.25
23	7953	pediatric	urine	-				8	<=1	<=.5	<=1	<=.25	<=4	<=1	<=1	<=1	<=1	<=4	<=1	<=.25
24	8387	ICU	ascites	+	dfrA17	PcH1	A	>16	>32	<=.5	>8	>2	>64	>8	>32	>32	16	32	8	>4
25	8511	ICU	bile	+	dfrA17	PcH1	B	>16	>32	<=.5	>8	>2	>64	>8	>32	>32	16	32	8	>4
26	8528	urology department	blood	+	dfrA32-ereA1-aadA2	PcH1	C	>16	4	<=.5	>8	<=.25	<=4	<=1	<=1	>32	<=1	<=4	<=1	<=.25
27	8577	abdominal minimally invasive surgery	bile	-				>16	<=1	<=.5	<=1	<=.25	<=4	<=1	<=1	<=1	<=1	<=4	<=1	<=.25
28	9164	respiratory medicine	sputum	-				16	<=1	<=.5	<=1	<=.25	<=4	<=1	<=1	<=1	<=1	<=4	<=1	0.5
29	9193	hepatopancreatobiliary surgery	bile	-				>16	<=1	<=.5	>8	<=.25	<=4	<=1	<=1	8	>32	<=4	<=1	<=.25
30	9306	neurology department	urine	-				>16	<=1	<=.5	>8	>2	<=4	<=1	<=1	2	16	<=4	<=1	>4
31	9570	urology department	urine	-				>16	<=1	<=.5	<=1	<=.25	<=4	<=1	<=1	<=1	<=1	<=4	<=1	<=.25
32	9850	hepatopancreatobiliary surgery	drainage fluid	-				>16	>32	<=.5	<=1	<=.25	>64	2	>32	>32	>32	>32	<=1	0.5
33	9904	hepatopancreatobiliary surgery	bile	-				8	<=1	<=.5	<=1	<=.25	<=4	<=1	<=1	<=1	<=1	<=4	<=1	<=.25
34	10081	ICU	sputum	-				8	<=1	<=.5	<=1	0.5	<=4	<=1	<=1	<=1	<=1	<=4	<=1	1
35	10245	abdominal minimally invasive surgery	bile	-				>16	<=1	<=.5	<=1	<=.25	<=4	<=1	<=1	2	16	<=4	<=1	<=.25
36	10580	abdominal minimally invasive surgery	blood	-				>16	32	<=.5	<=1	<=.25	>64	<=1	32	>32	>32	8	<=1	1
37	10922	hematology dept	urine	+	dfrA17-aadA5	PcH1	A	>16	<=1	<=.5	>8	2	<=4	2	<=1	<=1	<=1	<=4	8	1
38	11057	geriatric medicine	sputum	-				16	<=1	<=.5	<=1	<=.25	<=4	<=1	<=1	<=1	<=1	<=4	<=1	<=.25
39	11077	gynecology	urine	+	ND	PcH1	D	>16	32	<=.5	>8	>2	>64	<=1	32	2	16	<=4	4	1
40	11087	nephrology	urine	-				4	<=1	<=.5	<=1	1	<=4	<=1	<=1	<=1	<=1	<=4	<=1	1
41	11592	nephrology	urine	+	aadA2	PcH1	A	>16	>32	<=.5	>8	<=.25	>64	4	4	4	>32	<=4	4	0.5
42	11674	endocrinology	secreta	-				16	<=1	<=.5	<=1	<=.25	<=4	<=1	<=1	<=1	<=1	<=4	<=1	<=.25
43	11680	urology department	urine	+	dfrA17-aadA5	PcH1	A	>16		<=.5	>8	>2	<=4	>8	<=1	<=1	<=1	<=4	8	>4
44	11754	urology department	urine	+	dfrA17-aadA5	PcH1	B	>16		<=.5	>8	>2	<=4	>8	<=1	<=1	<=1	<=4	8	>4
45	11764	hepatopancreatobiliary surgery	drainage fluid	-				>16	<=1	<=.5	>8	>2	<=4	>8	<=1	<=1	<=1	<=4	8	>4
46	11917	stomach enterochirurgia	sputum	-				16	<=1	<=.5	<=1	<=.25	<=4	<=1	<=1	<=1	<=1	<=4	<=1	<=.25
49	13042	emergency department	urine	+	aacA4-orfD-aadB	PcH1	D	>16	<=1	<=.5	>8	1	<=4	<=1	<=1	<=1	4	<=4	<=1	1
50	13607	urology department	urine	+	dfrA7	PcW	A	16	<=1	<=.5	>8	1	<=4	<=1	<=1	<=1	<=1	<=4	<=1	1
51	13636	hepatopancreatobiliary surgery	bile	-				>16	<=1	<=.5	<=1		<=4	<=1	<=1	2	16	<=4	<=1
52	14102	hepatopancreatobiliary surgery	blood	+	dfrA12-aadA2	PcS	C	>16	32	<=.5	>8	>2	>64	8	32	>32	>32	<=4	8	>4
53	14540	urology department	urine	-					32	<=.5	<=1	<=.25	<=4	<=1	<=.12		1	<=4	<=1	0.5
54	15050	emergency department	urine	-				>16	<=1	<=.5	<=1	<=.25	<=4	<=1	<=1	<=1	<=1	<=4	<=1	0.5
55	15549	urology department	urine	-				>16	>32	<=.5	<=1	<=.25	>64	<=1	4	8	>32	<=4	<=1	<=.25
56	15561	fever clinic	urine	-					<=1	<=.5	<=1	<=.25	<=4	<=1	<=.12		<=.12	<=4	<=1	<=.12
57	16173	otolaryngology	puncture fluid	-					<=1	<=.5	<=1	<=.25	<=4	<=1	<=.12		<=.12	<=4	<=1	<=.12
58	16246	emergency department	blood	-				16	<=1	<=.5	<=1	1	<=4	<=1	<=1	<=1	<=1	<=4	<=1	1
59	16286	abdominal minimally invasive surgery	puncture fluid	-				16	<=1	<=.5	<=1	<=.25	<=4	<=1	<=1	<=1	<=1	<=4	<=1	<=.25
60	36853	emergency department	blood	-				>16	<=1	<=.5	<=1	<=.25	<=4	<=1	<=1	<=1	<=1	<=4	<=1	<=.25
61	37362	general surgery	bile	-				16	<=1	<=.5	<=1	>2	<=4	>8	<=1	<=1	<=1	<=4	8	1
62	37780	nephrology	urine	+	aadA2	PcW	E	>16	32	<=.5	<=1	<=.25	32	<=1	<=1	<=1	16	<=4	<=1	0.5
63	37889	ENT dept	secreta	-				>16	<=1	<=.5	<=1	<=.25	<=4	<=1	<=1	<=1	16	<=4	<=1	<=.25
64	38462	respiratory medicine	sputum	-				16	<=1	<=.5	<=1	<=.25	<=4	<=1	<=1	<=1	<=1	<=4	<=1	<=.25
65	39115	neurology department	urine	+	ND	PcH1	A	>16	<=1	<=.5	>8	>2	<=4	<=1	<=1	<=1	<=1	<=4	8	1
66	39778	general surgery	puncture fluid	-				16	<=1	<=.5	<=1	<=.25	<=4	<=1	<=1	<=1	<=1	<=4	<=1	<=.25
67	39820	emergency department	secreta	-				>16	16	<=.5	<=1	<=.25	16	<=1	<=1	<=1	8	<=4	<=1	<=.25
68	39934	outpatient	succus prostaticus	+	dfrA17-aadA5	PcH1	A	>16	<=1	<=.5	<=1	2	<=4	<=1	<=1	<=1	<=1	<=4	<=1	2
69	40912	gastroenterology department	puncture fluid	+	dfrA17-aadA5	PcH1	B	>16	<=1	<=.5	>8	2	<=4	>8	<=1	<=1	<=1	<=4	<=1	1
70	41099	ophthalmology	urine	+	dfrA17-aadA5	PcH1	B	<=2	<=1	<=.5	>8	1	<=4	>8	<=1	<=1	<=1	<=4	8	1
71	41520	neurosurgery	sputum	-				>16	<=1	<=.5	<=1	<=.25	<=4	<=1	<=1	<=1	<=1	<=4	<=1	<=.25
72	41620	ICU	bile	+	dfrA7	PcW	F	>16	<=1	<=.5	4	1	<=4	<=1	<=1	<=1	<=1	<=4	<=1	1
73	42018	gastroenterology department	puncture fluid	-				4	<=1	<=.5	<=1	<=.25	<=4	<=1	<=1	<=1	<=1	<=4	<=1	<=.25
74	42204	neurology department	urine	-				8	<=1	<=.5	<=1	<=.25	<=4	<=1	<=1	<=1	<=1	<=4	<=1	<=.25
75	43268	ICU	sputum	+	dfrA17-aadA5	PcH1	A	>16	<=1	<=.5	>8	>2	<=4	<=1	<=1	2	16	<=4	<=1	4
76	43328	urology department	urine	-				16	<=1	<=.5	<=1	<=.25	<=4	<=1	<=1	<=1	<=1	<=4	<=1	<=.25
77	43448	urology department	urine	-				>16	<=1	<=.5	<=1	<=.25	<=4	<=1	<=1	<=1	<=1	<=4	<=1	<=.25
78	43624	urology department	urine	-				>16	<=1	<=.5	<=1	<=.25	<=4	<=1	<=1	<=1	<=1	<=4	<=1	<=.25
79	43661	gastroenterology department	bile	+	dfrA17	PcH1	D	>16	>32	<=.5	>8	2	>64	<=1	4	<=1	16	<=4	2	1
80	43913	urology department	urine	-				>16	<=1	<=.5	<=1	1	<=4	<=1	<=1	<=1	<=1	<=4	<=1	1
81	44022	urology department	blood	-				>16	<=1	<=.5	<=1	<=.25	<=4	<=1	<=1	<=1	<=1	<=4	<=1	<=.25
82	44108	outpatient	succus prostaticus	-				8	<=1	<=.5	<=1	<=.25	<=4	<=1	<=1	<=1	<=1	<=4	<=1	<=.25
83	44540	outpatient	succus prostaticus	-				>16	<=1	<=.5	<=1	<=.25	16	<=1	<=1	<=1	<=1	<=4	<=1	<=.25
84	44577	day care unit	bile	-				8	<=1	<=.5	<=1	<=.25	<=4	<=1	<=1	<=1	<=1	<=4	<=1	<=.25
85	45583	emergency department	urine	-				>16	<=1	<=.5	<=1	<=.25	<=4	<=1	<=1	<=1	<=1	<=4	<=1	<=.25
86	46261	ICU	urine	+	aadA2	PcS	C	>16	<=1	<=.5	>8	1	<=4	<=1	<=1	<=1	<=1	<=4	<=1	1
87	47184	emergency department	bile	-				16	2	<=.5	<=1	<=.25	16	<=1	<=1	<=1	<=1	<=4	<=1	0.5
90	48392	outpatient	succus prostaticus	-				16	<=1	<=.5	<=1	<=.25	<=4	<=1	<=1	<=1	<=1	<=4	<=1	<=.25
91	48533	orthopedics	secreta	+	ND	PcS	A	>16	<=1	<=.5	>8	<=.25	<=4	>8	<=1	<=1	<=1	<=4	8	<=.25
92	48633	urology department	urine	-				8	<=1	<=.5	<=1	1	<=4	<=1	<=1	<=1	<=1	<=4	<=1	1
93	48712	ICU	sputum	+	dfrA17-aadA5	PcH1	C	16	<=1	<=.5	>8	>2	<=4	<=1	<=1	16	16	<=4	<=1	>4
94	49030	geriatric medicine	urine	-				>32	2	<=.25	>320	>4	16	<=.5	32	2	8	16	8	>8
95	49222	urology department	secreta	-				>32	<=.5	<=.25	<=10	<=.125	<=2	<=.5	<=.5	<=.5	<=.5	<=2	<=.5	<=.125
96	49536	outpatient	urine	+	aac(6')-Ib-cr-aar3	PcS	C	>32	<=.5	<=.25	>320	>4	<=2	>16	<=.5	<=.5	<=.5	<=2	>16	1
97	49842	urology department	urine	-				16	<=.5	<=.25	<=10	<=.125	<=2	<=.5	<=.5	<=.5	<=.5	<=2	<=.5	<=.125
